# Supplementary material for: Dual-Armed Oncolytic Myxoma Virus Encoding IFN-γ and CD47 Promotes Lymphocyte Infiltration and Tumor Suppression of Syngeneic Murine Melanoma
Source: Cancers (Basel). 2023 Sep 24;15(19):4703. doi: 10.3390/cancers15194703 (PMC10571683; doi:10.3390/cancers15194703)
Supplement: Supplementary file 1 [file cancers-15-04703-s001.zip]

Archive with 1 entries (1 files):
- cancers-2618475-supplementary.pdf
